# Supplementary material for: Pathogenicity of Brucella sp. ST27 Kogia sima Isolates in Murine and Cell Models
Source: Trop Med Infect Dis. 2026 Apr 7;11(4):98. doi: 10.3390/tropicalmed11040098 (PMC13120442; doi:10.3390/tropicalmed11040098)
Supplement: Supplementary file 1 [file tropicalmed-11-00098-s001.zip]

Archive with 1 entries (1 files):
- tropicalmed-4156279-supplementary.xlsx
