# Supplementary material for: Pathogenicity of Brucella sp. ST27 Kogia sima Isolates in Murine and Cell Models
Source: Trop Med Infect Dis. 2026 Apr 7;11(4):98. doi: 10.3390/tropicalmed11040098 (PMC13120442; doi:10.3390/tropicalmed11040098)
Supplement: Supplementary file 1 [file tropicalmed-11-00098-s001.zip › tropicalmed-4156279-supplementary.xlsx]

## Sheet: ERR3799635only
bmarCR39b (ERR3799635) unique vcf statistics and functional annotation
POS	REF	ALT	EVIDENCE	QUAL	INFO						TYPE	FORMAT	ERR3799635	Confidence	FTYPE	STRAND	NT_POS	AA_POS	EFFECT	LOCUS_TAG	GENE	PRODUCT
					AB	AO	DP	QA	QR	RO
50866	T	C	C:21 T:0	581.866	0	21	21	678	0	0	SNP	GT:DP:RO:QR:AO:QA:GL	1/1:21:0:0:21:678:-61.3092,-6.32163,0	Excellent	intergenic
528135	G	A	A:15 G:0	408.073	0	15	15	504	0	0	SNP	GT:DP:RO:QR:AO:QA:GL	1/1:15:0:0:15:504:-45.6696,-4.51545,0	Very good	CDS	+	103/429	35/142	missense_variant c.103G>A p.Val35Met	BS1330_I0530		ISBm1, transposase orfA
665568	C	CGGGG	CGGGG:21 C:0	540.104	0	21	27	647	0	0	INS	GT:DP:RO:QR:AO:QA:GL	1/1:27:0:0:21:647:-58.1615,-6.32163,0	Good	intergenic
1234504	G	A	A:10 G:0	297.723	0	10	10	381	0	0	SNP	GT:DP:RO:QR:AO:QA:GL	1/1:10:0:0:10:381:-34.6449,-3.0103,0	Acceptable	intergenic
1335040	G	GGAAGTCTCCTCAATTAGACTATCCGCCTCTTGCAGCGGAACTTGTAATAGC	GGAAGTCTCCTCAATTAGACTATCCGCCTCTTGCAGCGGAACTTGTAATAGC:17 G:2	404.485	0	17	19	494	39	2	INS (58bp)	GT:DP:RO:QR:AO:QA:GL	1/1:19:2:39:17:494:-41.0313,-2.01466,0	Moderate (with noise)	intergenic
1371109	T	TTCATCTGAAATAGCGGG	TTCATCTGAAATAGCGGG:52 T:5	1040.68	0	52	63	1343	170	5	INS (17bp)	GT:DP:RO:QR:AO:QA:GL	1/1:63:5:170:52:1343:-105.537,-1.79011,0	Low-confidence	CDS	+	858/858	286/285	frameshift_variant&splice_region_variant c.857_858insGCGGGTCATCTGAAATA p.Ter286fs	BS1330_I1411	prmA	50S ribosomal protein L11 methyltransferase
1645575	T	TAGATGCGCGCATAAAGC	TAGATGCGCGCATAAAGC:54 T:6	1260.85	0	54	62	1573	175	6	INS (18bp)	GT:DP:RO:QR:AO:QA:GL	1/1:62:6:175:54:1573:-125.774,-2.29164,0	Moderate (with noise, 2 reads REF )	intergenic
1778803	TA	T	T:12 TA:0	321.49	0	12	12	377	0	0	DEL	GT:DP:RO:QR:AO:QA:GL	1/1:12:0:0:12:377:-34.223,-3.61236,0	Very good (5 in REF)	intergenic
2126044	CTTCCTT	C	C:11 CTTCCTT:0	291.366	0	11	11	362	0	0	DEL	GT:DP:RO:QR:AO:QA:GL	1/1:11:0:0:11:362:-32.8953,-3.31133,0	Very good (6 in REF)	CDS	-	162/240	53/79	conservative_inframe_deletion c.157_162delAAGGAA p.Lys53_Glu54del	BS1330_II0020		hypothetical protein
2126054	CATGGCATCCTTTGACATATTATCGCTCTTCATCGCGTCCGGCTTCATATGGTCGGTT	C	C:10 CATGGCATCCTTTGACATATTATCGCTCTTCATCGCGTCCGGCTTCATATGGTCGGTT:0	162.925	0	10	10	242	0	0	DEL (60bp)	GT:DP:RO:QR:AO:QA:GL	1/1:10:0:0:10:242:-22.0169,-3.0103,0	Low-confidence (low limit in QUAL)	CDS	-	152/240	32/79	disruptive_inframe_deletion c.96_152delAACCGACCATATGAAGCCGGACGCGATGAAGAGCGATAATATGTCAAAGGATGCCAT p.Thr33_Met51del	BS1330_II0020		hypothetical protein
2494616	CAT	C	C:43 CAT:4	973.963	0	43	48	1290	101	4	DEL	GT:DP:RO:QR:AO:QA:GL	1/1:48:4:101:43:1290:-107.016,-5.00838,0	Very good	CDS	+	990/1287	330/428	frameshift_variant c.990_991delTA p.Tyr330fs	BS1330_II0400		Gfo/Idh/MocA family oxidoreductase
3083952	T	TTACTGCCC	TTACTGCCC:31 T:1	742.41	0	31	45	937	30	1	INS (9bp)	GT:DP:RO:QR:AO:QA:GL	1/1:45:1:30:31:937:-81.6036,-6.9323,0	Very good	intergenic
For INFO interpretation
Field	Meaning	Description
AB	Allele Balance	Ratio of alternate allele reads over total depth. Typically 0 for 1/1 genotypes and ≈0.5 for 0/1.
AO	Alternate Observations	Number of reads supporting the alternate allele (ALT).
DP	Depth	Total number of reads covering the position (generally AO + RO).
QA	Quality of ALT	Sum of Phred base qualities for the ALT-supporting reads.
QR	Quality of REF	Sum of Phred base qualities for the REF-supporting reads.
RO	Reference Observations	Number of reads supporting the reference allele (REF).
TYPE	Variant Type	Type of variant: snp, ins, del, complex, etc.
For FORMAT-ERR3799365 interpretation
Field	Meaning	Recommended Threshold
GT	Genotype	1/1 = homozygous variant (desired)
DP	Total coverage	≥10x is acceptable
AO	Number of reads with alternate allele	≥10
RO	Number of reads with reference allele	Ideally 0 for a 1/1 variant
QUAL	Phred quality score	>200 = good, >500 = very good
QA	Total base quality of ALT	Relative reference (higher is better)
GL	Genotype likelihoods	Not used directly in this context

## Sheet: ERR3799636only
bmarCR42b (ERR3799636) unique vcf statistics and functional annotation
POS	REF	ALT	EVIDENCE	QUAL	INFO							FORMAT	ERR3799636	Confidence	FTYPE	STRAND	NT_POS	AA_POS	EFFECT	LOCUS_TAG	GENE	PRODUCT
					AB	AO	DP	QA	QR	RO	TYPE
360677	A	ACCAACACGGTTT	ACCAACACGGTTT:65 A:4	1419.65	0	65	72	1757	124	4	ins	GT:DP:RO:QR:AO:QA:GL	1/1:72:4:124:65:1757:-146.886,-9.61973,0	Excellent	CDS	+	1058/2343	353/780	disruptive_inframe_insertion c.1057_1058insTTTCCAACACGG p.Thr352_Ala353insValSerAsnThr	BS1330_I0351		xanthine dehydrogenase
397689	G	A	A:17 G:0	501.694	0	17	17	629	0	0	snp	GT:DP:RO:QR:AO:QA:GL	1/1:17:0:0:17:629:-56.9442,-5.11751,0	Good	CDS	-	231/273	77/90	synonymous_variant c.231C>T p.Asp77Asp	BS1330_I0390		hypothetical protein
528460	A	G	G:16 A:0	486.075	0	16	16	574	0	0	snp	GT:DP:RO:QR:AO:QA:GL	1/1:16:0:0:16:574:-51.9898,-4.81648,0	Good	CDS	+	428/429	143/142	splice_region_variant&stop_retained_variant c.428A>G p.Ter143Ter	BS1330_I0531		ISBm1, transposase orfB
639568	C	T	T:19 C:0	533.071	0	19	19	671	0	0	snp	GT:DP:RO:QR:AO:QA:GL	1/1:19:0:0:19:671:-60.709,-5.71957,0	Very good	intergenic
1158719	T	C	C:11 T:1	233.283	0	11	12	315	16	1	snp	GT:DP:RO:QR:AO:QA:GL	1/1:12:1:16:11:315:-27.0299,-2.01238,0	Acceptable	intergenic
1426924	A	AGCGCAACGCCAC	AGCGCAACGCCAC:34 A:0	761.037	0	34	35	907	0	0	ins	GT:DP:RO:QR:AO:QA:GL	1/1:35:0:0:34:907:-81.7252,-10.235,0	Very good	CDS	+	105/174	35/57	disruptive_inframe_insertion c.104_105insCGCCACGCGCAA p.Arg34_Lys35insAsnAlaThrArg	BS1330_I1464		hypothetical protein
1778244	C	T	T:35 C:4	973.533	0	35	40	1220	126	4	snp	GT:DP:RO:QR:AO:QA:GL	1/1:40:4:126:35:1220:-98.4633,-0.282791,0	Very good	CDS	-	301/837	101/278	missense_variant c.301G>A p.Ala101Thr	BS1330_I1840		hypothetical protein
1778277	CCCTA	TCTTG	TCTTG:22 CCCTA:0	688.365	0	22	26	795	0	0	complex	GT:DP:RO:QR:AO:QA:GL	1/1:26:0:0:22:795:-71.4977,-6.62266,0	Good	CDS	-	268/837	88/278	missense_variant c.264_268delTAGGGinsCAAGA p.ArgAla89LysThr	BS1330_I1840		hypothetical protein
1778307	CG	TACTAA	TACTAA:15 CG:1	456.575	0	15	19	551	26	1	complex	GT:DP:RO:QR:AO:QA:GL	1/1:19:1:26:15:551:-47.3153,-2.47412,0	Acceptable	CDS	-	238/837	79/278	frameshift_variant&stop_gained&missense_variant c.237_238delCGinsTTAGTA p.Ala80fs	BS1330_I1840		hypothetical protein
3082348	CCACGATCATCATCACCATGGGCATGACCATCACCATCATGATCATCACGATCACGACCATGTTTGCGGGCCGGACTGCGACCACGAT	C	C:16 CCACGATCATCATCACCATGGGCATGACCATCACCATCATGATCATCACGATCACGACCATGTTTGCGGGCCGGACTGCGACCACGAT:0	340.386	0	16	16	411	0	0	del	GT:DP:RO:QR:AO:QA:GL	1/1:16:0:0:16:411:-37.1111,-4.81648,0	Complex but confident	CDS	+	720/1125	240/374	disruptive_inframe_deletion c.720_806delTCATCACCATGGGCATGACCATCACCATCATGATCATCACGATCACGACCATGTTTGCGGGCCGGACTGCGACCACGATCACGATCA p.His241_His269del	BS1330_II0979		cobalamin synthesis protein/P47K family protein
3083850	G	GAGTAGGGCAGTAGGGCAGTAGGGC	GAGTAGGGCAGTAGGGCAGTAGGGC:10 G:1	120.026	0	10	12	204	32	1	ins	GT:DP:RO:QR:AO:QA:GL	1/1:12:1:32:10:204:-15.3276,-0.48432,0	Low-confidence (low quality)	CDS	+	903/975	301/324	stop_gained&conservative_inframe_insertion c.902_903insGGCAGTAGGGCAGTAGGGCAGTAG p.Trp301_Asp302insAlaValGlyGlnTerGlySerArg	BS1330_II0980		WD repeat-containing protein
3244993	G	A	A:15 G:0	465.348	0	15	15	537	0	0	snp	GT:DP:RO:QR:AO:QA:GL	1/1:15:0:0:15:537:-48.6555,-4.51545,0	Good	intergenic
For INFO interpretation
Field	Meaning	Description
AB	Allele Balance	Ratio of alternate allele reads over total depth. Typically 0 for 1/1 genotypes and ≈0.5 for 0/1.
AO	Alternate Observations	Number of reads supporting the alternate allele (ALT).
DP	Depth	Total number of reads covering the position (generally AO + RO).
QA	Quality of ALT	Sum of Phred base qualities for the ALT-supporting reads.
QR	Quality of REF	Sum of Phred base qualities for the REF-supporting reads.
RO	Reference Observations	Number of reads supporting the reference allele (REF).
TYPE	Variant Type	Type of variant: snp, ins, del, complex, etc.
For FORMAT-ERR3799366 interpretation
Field	Meaning	Recommended Threshold
GT	Genotype	1/1 = homozygous variant (desired)
DP	Total coverage	≥10x is acceptable
AO	Number of reads with alternate allele	≥10
RO	Number of reads with reference allele	Ideally 0 for a 1/1 variant
QUAL	Phred quality score	>200 = good, >500 = very good
QA	Total base quality of ALT	Relative reference (higher is better)
GL	Genotype likelihoods	Not used directly in this context

## Sheet: All_vcf-snippy
Snippy vcf reports for each one of the samples mapped to reference B. suis st. 1330
POS	REF	ERR3799635	ERR3799636	UNIQUE
23	C	T	T	NO
67	A	T	T	NO
1217	A	G	G	NO
1286	G	A	A	NO
2061	A	G	G	NO
3064	G	A	A	NO
4219	T	C	C	NO
4270	C	T	T	NO
4505	G	A	A	NO
5230	C	T	T	NO
5656	T	C	C	NO
6286	A	G	G	NO
7005	A	G	G	NO
7271	C	T	T	NO
7809	G	A	A	NO
7987	G	A	A	NO
7995	A	G	G	NO
9517	G	T	T	NO
10496	C	T	T	NO
10732	G	A	A	NO
10772	A	T	T	NO
10879	G	A	A	NO
11081	C	T	T	NO
12010	G	T	T	NO
12838	G	A	A	NO
13943	C	G	G	NO
15047	G	C	C	NO
15272	A	G	G	NO
16138	A	G	G	NO
16540	A	G	G	NO
16820	C	T	T	NO
17085	A	C	C	NO
17337	A	G	G	NO
18369	TCATGCCGC	T	T	NO
18563	C	CT	CT	NO
19527	G	A	A	NO
20260	C	A	A	NO
20988	T	C	C	NO
21319	G	A	A	NO
22623	G	A	A	NO
23062	C	A	A	NO
24013	C	A	A	NO
24282	GATATCGCGGACGGCAAGTTCCACGATCTTTCCCGATTTGGTGCGCGGA	G	G	NO
25743	G	A	A	NO
25970	A	C	C	NO
27512	C	T	T	NO
28542	G	A	A	NO
29123	G	A	A	NO
29269	A	G	G	NO
30304	G	A	A	NO
30677	A	G	G	NO
30899	T	C	C	NO
31401	G	A	A	NO
33775	T	C	C	NO
34502	G	A	A	NO
34849	G	A	A	NO
35485	C	T	T	NO
35952	T	C	C	NO
36057	A	G	G	NO
36244	T	C	C	NO
38839	A	G	G	NO
39828	C	T	T	NO
39989	T	C	C	NO
40805	G	GA	GA	NO
41058	G	A	A	NO
41197	C	G	G	NO
41245	CT	TC	TC	NO
41667	A	G	G	NO
41885	T	C	C	NO
42194	C	T	T	NO
43881	T	C	C	NO
45072	G	A	A	NO
47011	G	C	C	NO
48470	G	A	A	NO
48927	A	G	G	NO
49695	T	C	C	NO
50509	A	G	G	NO
50866	T	C	.	YES
51279	A	G	G	NO
51550	G	A	A	NO
51560	A	G	G	NO
55726	T	C	C	NO
56102	C	T	T	NO
57587	A	G	G	NO
57624	T	C	C	NO
58805	C	T	T	NO
60142	T	C	C	NO
60749	C	T	T	NO
61688	C	T	T	NO
62446	G	A	A	NO
62809	CACTGCCCTACTGCCCTACTGCCCTACTGCCCT	C	C	NO
64255	C	T	T	NO
64725	CACTGCCCTACTGCCCTACTGCCCTACTGCCCTACTGCCCT	C	C	NO
66748	T	G	G	NO
66761	G	A	A	NO
67902	C	T	T	NO
67970	C	T	T	NO
69285	C	T	T	NO
70351	A	G	G	NO
70517	A	G	G	NO
71177	C	T	T	NO
72010	CGTTT	C	C	NO
73235	C	T	T	NO
73777	A	C	C	NO
74412	T	A	A	NO
74618	C	T	T	NO
75210	A	C	C	NO
76541	T	C	C	NO
76721	A	G	G	NO
79678	C	T	T	NO
80017	C	T	T	NO
80805	G	A	A	NO
82219	T	C	C	NO
82475	C	T	T	NO
83784	T	C	C	NO
83861	A	G	G	NO
84109	A	G	G	NO
85168	G	A	A	NO
86018	C	T	T	NO
86275	G	C	C	NO
86768	T	C	C	NO
86791	ACCA	GCCG	GCCG	NO
86885	G	A	A	NO
86975	A	AT	AT	NO
87039	C	CACTGCCCTACTGCCCT	CACTGCCCTACTGCCCT	NO
88165	G	A	A	NO
89016	A	T	T	NO
89570	GA	G	G	NO
91270	A	G	G	NO
91587	A	G	G	NO
91724	G	A	A	NO
92307	C	T	T	NO
93203	T	C	C	NO
95350	A	G	G	NO
95521	C	T	T	NO
95546	G	A	A	NO
95991	T	C	C	NO
96340	T	C	C	NO
96496	T	C	C	NO
96741	C	T	T	NO
97902	T	C	C	NO
98339	A	G	G	NO
98540	C	G	G	NO
98815	G	A	A	NO
99004	A	G	G	NO
99516	T	C	C	NO
101538	T	C	C	NO
102990	T	C	C	NO
103623	A	G	G	NO
103883	C	T	T	NO
103897	C	T	T	NO
104224	G	A	A	NO
105141	CT	C	C	NO
105854	T	C	C	NO
105963	C	T	T	NO
106194	CA	C	C	NO
106362	T	C	C	NO
106946	T	C	C	NO
107628	A	G	G	NO
108682	C	CT	CT	NO
108872	G	A	A	NO
109900	A	G	G	NO
109950	A	C	C	NO
110542	A	G	G	NO
110967	G	A	A	NO
111701	A	G	G	NO
112181	T	C	C	NO
114849	G	A	A	NO
115843	C	T	T	NO
115938	A	C	C	NO
116592	A	T	T	NO
118676	C	T	T	NO
118903	T	C	C	NO
118950	G	A	A	NO
119078	T	C	C	NO
119378	A	G	G	NO
119492	T	C	C	NO
119992	T	C	C	NO
120785	T	C	C	NO
121714	T	C	C	NO
124206	C	T	T	NO
124276	A	G	G	NO
125947	G	A	A	NO
126244	A	G	G	NO
127949	C	T	T	NO
128615	T	C	C	NO
128757	A	G	G	NO
128916	A	G	G	NO
130026	T	C	C	NO
130253	T	C	C	NO
130569	A	G	G	NO
131178	T	C	C	NO
131965	G	A	A	NO
132757	T	C	C	NO
133370	G	A	A	NO
134156	G	A	A	NO
135493	G	C	C	NO
135920	ATGC	A	A	NO
138004	C	CT	CT	NO
138162	GTC	TT	TT	NO
138418	C	G	G	NO
139152	T	C	C	NO
140391	G	T	T	NO
140635	A	G	G	NO
140937	T	C	C	NO
142450	C	CA	CA	NO
143834	C	T	T	NO
143853	C	T	T	NO
144019	C	T	T	NO
144436	A	G	G	NO
144754	G	A	A	NO
144808	C	T	T	NO
145338	T	C	C	NO
145498	A	G	G	NO
145749	G	A	A	NO
146883	C	T	T	NO
147906	C	T	T	NO
148059	T	TGC	TGC	NO
148539	G	A	A	NO
148887	T	C	C	NO
150182	G	A	A	NO
150211	C	T	T	NO
150914	T	C	C	NO
150947	A	G	G	NO
150952	A	G	G	NO
151516	A	G	G	NO
152733	G	A	A	NO
152881	G	GA	GA	NO
153137	T	C	C	NO
153255	T	C	C	NO
153852	C	T	T	NO
154667	A	G	G	NO
155718	A	G	G	NO
156599	A	G	G	NO
158077	T	C	C	NO
159812	C	T	T	NO
161231	G	A	A	NO
161273	C	CCGCATTGCGGCTCGACAGGCG	CCGCATTGCGGCTCGACAGGCG	NO
161591	G	C	C	NO
162745	A	C	C	NO
162799	G	A	A	NO
162872	T	C	C	NO
164146	G	A	A	NO
164763	G	A	A	NO
165721	A	G	G	NO
166034	T	C	C	NO
167468	G	A	A	NO
168250	C	T	T	NO
168504	G	A	A	NO
168649	T	C	C	NO
168734	A	G	G	NO
169218	T	C	C	NO
169693	A	G	G	NO
170584	T	C	C	NO
171588	C	T	T	NO
171767	T	C	C	NO
172137	C	T	T	NO
172924	G	A	A	NO
176038	G	A	A	NO
177760	T	A	A	NO
179515	C	T	T	NO
180197	A	G	G	NO
180526	A	G	G	NO
180766	G	A	A	NO
181090	A	G	G	NO
181278	T	C	C	NO
181971	G	A	A	NO
182403	T	C	C	NO
183142	G	C	C	NO
183189	T	C	C	NO
183294	T	C	C	NO
184454	G	A	A	NO
185778	T	C	C	NO
186321	G	A	A	NO
186584	T	C	C	NO
186593	G	A	A	NO
188233	C	T	T	NO
190019	C	T	T	NO
190539	T	C	C	NO
191050	AG	A	A	NO
191057	A	G	G	NO
191353	ATTGCCGTCTATATGGGCTCCACGG	A	A	NO
195001	T	C	C	NO
195013	T	C	C	NO
195856	G	A	A	NO
195967	A	G	G	NO
196071	G	A	A	NO
196483	A	G	G	NO
197954	T	C	C	NO
197982	A	G	G	NO
200457	A	G	G	NO
202416	A	G	G	NO
203362	C	T	T	NO
203536	AT	A	A	NO
203854	T	C	C	NO
204735	GA	G	G	NO
204763	G	A	A	NO
204807	C	G	G	NO
205587	C	T	T	NO
205670	C	G	G	NO
207852	A	C	C	NO
208643	A	AT	AT	NO
208924	A	G	G	NO
209031	C	T	T	NO
209080	G	A	A	NO
209089	G	GT	GT	NO
210660	C	T	T	NO
210783	A	C	C	NO
210833	G	A	A	NO
210949	T	C	C	NO
211916	T	C	C	NO
212444	T	A	A	NO
213405	CA	C	C	NO
213525	A	G	G	NO
214547	A	G	G	NO
214662	A	G	G	NO
215014	G	A	A	NO
215033	T	C	C	NO
215149	T	C	C	NO
215932	G	A	A	NO
217496	G	GC	GC	NO
217989	C	T	T	NO
218267	A	G	G	NO
218861	G	C	C	NO
219277	G	A	A	NO
219591	A	G	G	NO
220223	C	G	G	NO
220757	T	C	C	NO
220796	T	C	C	NO
222064	A	G	G	NO
223160	A	G	G	NO
223270	A	G	G	NO
223492	C	T	T	NO
223898	C	T	T	NO
225399	T	C	C	NO
225454	GG	AA	AA	NO
225892	A	G	G	NO
225924	A	G	G	NO
226632	A	G	G	NO
227473	G	A	A	NO
227709	T	C	C	NO
227980	TG	T	T	NO
228839	T	C	C	NO
229025	T	C	C	NO
229124	C	A	A	NO
230944	G	A	A	NO
232277	C	T	T	NO
232292	C	T	T	NO
232683	C	T	T	NO
233213	A	T	T	NO
234038	A	G	G	NO
235026	T	C	C	NO
235951	C	T	T	NO
236038	C	T	T	NO
236198	G	A	A	NO
237963	G	A	A	NO
238007	T	G	G	NO
238730	A	G	G	NO
238822	T	C	C	NO
239973	T	C	C	NO
239984	C	G	G	NO
240034	A	T	T	NO
240419	C	T	T	NO
242247	G	T	T	NO
243064	T	C	C	NO
245181	G	A	A	NO
245596	T	C	C	NO
245930	C	T	T	NO
246845	T	C	C	NO
246900	A	G	G	NO
247057	A	G	G	NO
247138	G	A	A	NO
247782	A	G	G	NO
248837	A	G	G	NO
249236	G	C	C	NO
250147	T	C	C	NO
251425	A	G	G	NO
252112	C	G	G	NO
252398	A	G	G	NO
252662	T	C	C	NO
254775	G	A	A	NO
254830	T	C	C	NO
255653	G	A	A	NO
256178	A	G	G	NO
256277	A	G	G	NO
256778	T	C	C	NO
260053	G	A	A	NO
262659	C	T	T	NO
263656	C	G	G	NO
264990	C	T	T	NO
265224	A	G	G	NO
265721	T	A	A	NO
272201	CA	C	C	NO
272427	T	C	C	NO
272695	C	A	A	NO
272736	T	C	C	NO
273419	A	G	G	NO
273495	T	TA	TA	NO
273628	C	T	T	NO
273648	T	C	C	NO
273904	T	C	C	NO
273969	C	T	T	NO
275163	A	G	G	NO
275179	T	C	C	NO
276040	T	C	C	NO
276652	T	C	C	NO
277981	T	TCACGGGCACCATGGACACGACCATGAC	TCACGGGCACCATGGACACGACCATGAC	NO
281344	C	T	T	NO
281969	T	C	C	NO
282693	G	A	A	NO
284991	T	G	G	NO
286182	C	T	T	NO
286242	T	C	C	NO
287763	T	G	G	NO
288131	C	T	T	NO
288745	T	C	C	NO
289204	C	T	T	NO
290832	T	C	C	NO
291209	T	C	C	NO
291456	A	G	G	NO
291598	A	G	G	NO
292045	G	A	A	NO
292348	A	G	G	NO
292489	A	G	G	NO
293827	C	G	G	NO
294430	T	C	C	NO
297412	T	G	G	NO
297469	C	T	T	NO
298688	C	T	T	NO
300732	G	A	A	NO
301083	C	T	T	NO
301314	A	G	G	NO
301861	G	A	A	NO
302153	G	A	A	NO
302194	C	T	T	NO
302723	T	C	C	NO
304388	G	A	A	NO
306695	C	T	T	NO
307453	G	A	A	NO
308163	T	C	C	NO
308191	A	G	G	NO
308218	T	C	C	NO
309098	C	A	A	NO
309169	C	T	T	NO
309339	A	G	G	NO
310341	T	C	C	NO
311586	A	G	G	NO
311830	G	T	T	NO
312538	C	CT	CT	NO
314283	G	A	A	NO
314402	G	A	A	NO
314894	G	A	A	NO
316173	G	T	T	NO
316265	T	C	C	NO
316653	A	T	T	NO
317998	C	T	T	NO
318324	C	A	A	NO
318525	G	A	A	NO
320468	G	A	A	NO
321475	G	A	A	NO
321590	A	G	G	NO
322110	T	C	C	NO
322971	C	T	T	NO
323857	G	T	T	NO
324412	C	T	T	NO
325975	A	G	G	NO
327745	A	G	G	NO
327833	C	T	T	NO
327939	A	G	G	NO
328476	C	T	T	NO
328676	C	G	G	NO
329472	C	T	T	NO
330217	C	T	T	NO
331957	C	T	T	NO
331996	A	G	G	NO
332477	T	C	C	NO
332512	T	C	C	NO
333318	T	C	C	NO
333803	A	G	G	NO
334897	T	C	C	NO
335238	T	G	G	NO
335481	G	A	A	NO
335613	A	G	G	NO
337294	C	T	T	NO
337357	T	C	C	NO
337422	C	T	T	NO
337626	G	T	T	NO
338019	T	C	C	NO
338114	T	G	G	NO
338133	G	A	A	NO
338659	A	G	G	NO
338884	G	A	A	NO
340365	A	G	G	NO
340727	T	C	C	NO
341539	G	A	A	NO
342657	T	C	C	NO
342717	G	A	A	NO
342750	G	A	A	NO
343238	G	A	A	NO
343447	ATCGGGCAATTGGAGCGTTTTGCTGACAAGGCG	A	A	NO
344373	A	G	G	NO
344517	CCA	C	C	NO
345119	T	C	C	NO
345231	C	T	T	NO
346273	A	G	G	NO
346360	T	G	G	NO
346961	A	G	G	NO
347727	G	A	A	NO
348367	G	GGGGT	GGGGT	NO
348880	T	C	C	NO
349007	CA	C	C	NO
349358	A	G	G	NO
350491	TGC	T	T	NO
350537	C	T	T	NO
350547	A	G	G	NO
350588	A	G	G	NO
351696	A	C	C	NO
351800	T	C	C	NO
353067	C	T	T	NO
353089	A	G	G	NO
353327	A	G	G	NO
353664	C	T	T	NO
353978	T	C	C	NO
354017	G	C	C	NO
354169	AGGCGCTGCCATCGGTGCTGCCGCCGCAACCAGC	A	A	NO
354390	C	G	G	NO
354679	G	A	A	NO
354726	C	T	T	NO
355144	C	A	A	NO
355810	C	T	T	NO
356083	G	A	A	NO
356748	T	C	C	NO
357651	TC	T	T	NO
357750	T	C	C	NO
357920	T	C	C	NO
358781	C	A	A	NO
359014	C	T	T	NO
359332	T	C	C	NO
360677	A	.	ACCAACACGGTTT	YES
361269	G	A	A	NO
361780	G	T	T	NO
361807	A	G	G	NO
361915	T	C	C	NO
362415	A	G	G	NO
362673	G	A	A	NO
363718	T	G	G	NO
363747	A	G	G	NO
364398	T	TTTCGATCGC	TTTCGATCGC	NO
364535	C	T	T	NO
365106	GC	G	G	NO
365901	G	A	A	NO
366279	T	C	C	NO
366542	G	A	A	NO
366585	C	T	T	NO
366687	A	G	G	NO
367342	C	T	T	NO
367543	C	G	G	NO
367636	C	T	T	NO
368030	A	G	G	NO
368599	C	T	T	NO
369278	T	C	C	NO
369762	G	A	A	NO
372780	T	C	C	NO
372817	T	C	C	NO
372997	C	T	T	NO
373401	T	C	C	NO
374700	C	T	T	NO
375325	G	T	T	NO
375441	G	A	A	NO
376056	G	A	A	NO
376070	A	G	G	NO
376746	C	T	T	NO
378442	C	T	T	NO
378470	T	C	C	NO
378975	C	G	G	NO
379499	G	T	T	NO
379963	T	C	C	NO
380400	G	A	A	NO
380530	C	T	T	NO
382302	C	T	T	NO
382750	A	G	G	NO
382823	A	G	G	NO
383701	G	A	A	NO
383794	G	A	A	NO
385297	A	G	G	NO
385337	A	G	G	NO
385577	T	C	C	NO
386434	T	C	C	NO
386635	T	C	C	NO
386925	G	A	A	NO
387035	T	G	G	NO
388856	A	G	G	NO
389489	A	G	G	NO
390002	G	A	A	NO
390008	CA	C	C	NO
390017	A	T	T	NO
390345	G	A	A	NO
390472	G	A	A	NO
390798	G	A	A	NO
391872	T	A	A	NO
392045	A	C	C	NO
392764	C	T	T	NO
393830	C	T	T	NO
394358	T	C	C	NO
394725	T	C	C	NO
394827	T	C	C	NO
394965	T	C	C	NO
395921	A	G	G	NO
396724	A	C	C	NO
397689	G	.	A	YES
401169	G	A	A	NO
402424	T	C	C	NO
403107	G	A	A	NO
404018	G	A	A	NO
404477	T	C	C	NO
404885	T	G	G	NO
408521	C	T	T	NO
409384	G	A	A	NO
410024	C	T	T	NO
410156	A	G	G	NO
412324	T	C	C	NO
412777	GG	AA	AA	NO
413019	C	T	T	NO
414765	T	C	C	NO
414834	T	C	C	NO
414864	C	G	G	NO
415182	ACTT	CCTC	CCTC	NO
415524	C	T	T	NO
417236	T	C	C	NO
419118	C	T	T	NO
420018	T	C	C	NO
420235	G	A	A	NO
420355	C	T	T	NO
420480	T	C	C	NO
420857	C	G	G	NO
421380	A	G	G	NO
425177	A	G	G	NO
425315	T	TGTGCCGCCGG	TGTGCCGCCGG	NO
425702	C	T	T	NO
425885	G	GC	GC	NO
426774	GTG	ATGA	ATGA	NO
427413	G	T	T	NO
427543	G	A	A	NO
427850	G	A	A	NO
427960	CA	C	C	NO
428887	C	T	T	NO
430044	G	A	A	NO
430618	C	G	G	NO
431275	G	A	A	NO
432447	G	A	A	NO
432888	C	T	T	NO
433780	G	GT	GT	NO
433982	G	A	A	NO
434246	T	C	C	NO
435254	C	A	A	NO
435790	T	C	C	NO
438827	G	A	A	NO
438869	TTACTGCCC	T	T	NO
439006	A	G	G	NO
439360	C	A	A	NO
439464	A	G	G	NO
440717	A	G	G	NO
441113	T	C	C	NO
441566	A	G	G	NO
443520	T	C	C	NO
443862	T	C	C	NO
445446	T	A	A	NO
446144	G	A	A	NO
446242	G	A	A	NO
446638	C	T	T	NO
447880	A	G	G	NO
448095	C	T	T	NO
448764	G	T	T	NO
448973	G	A	A	NO
449752	T	C	C	NO
450318	A	G	G	NO
451547	C	T	T	NO
451873	G	A	A	NO
452539	G	A	A	NO
453563	C	T	T	NO
453600	G	A	A	NO
453615	A	G	G	NO
454038	A	G	G	NO
455300	G	T	T	NO
456503	A	C	C	NO
457021	A	G	G	NO
457218	G	A	A	NO
457404	T	C	C	NO
457980	G	A	A	NO
459044	T	C	C	NO
461167	A	G	G	NO
461295	G	A	A	NO
461491	TA	T	T	NO
461788	C	T	T	NO
461899	G	A	A	NO
463669	T	C	C	NO
463797	G	C	C	NO
464749	T	C	C	NO
466270	G	T	T	NO
467514	G	T	T	NO
470423	G	A	A	NO
470543	A	G	G	NO
471888	A	G	G	NO
471969	C	T	T	NO
473294	G	A	A	NO
473791	A	G	G	NO
473965	C	T	T	NO
474448	C	G	G	NO
475512	A	G	G	NO
476785	T	C	C	NO
477709	C	CACTGCCCTACTGCCCTACTGCCCTACTGCCCT	CACTGCCCTACTGCCCTACTGCCCTACTGCCCT	NO
478831	G	A	A	NO
479027	A	G	G	NO
479389	C	T	T	NO
479489	T	C	C	NO
479675	G	A	A	NO
480544	C	T	T	NO
481481	A	G	G	NO
481966	C	T	T	NO
482158	A	G	G	NO
482605	A	G	G	NO
482804	G	A	A	NO
483924	A	G	G	NO
484107	T	C	C	NO
484456	G	C	C	NO
484682	A	G	G	NO
484695	G	A	A	NO
485129	G	T	T	NO
487395	T	C	C	NO
488817	G	A	A	NO
489066	A	G	G	NO
489149	C	T	T	NO
490049	G	A	A	NO
490128	T	C	C	NO
491675	T	C	C	NO
492817	A	G	G	NO
493371	A	ATAG	ATAG	NO
493801	T	C	C	NO
495841	T	G	G	NO
496329	A	G	G	NO
497043	T	A	A	NO
497737	T	C	C	NO
497749	G	A	A	NO
498576	GC	G	G	NO
499079	G	A	A	NO
499362	T	C	C	NO
499485	C	G	G	NO
501072	T	C	C	NO
502790	T	C	C	NO
503148	A	G	G	NO
503235	G	T	T	NO
503544	A	G	G	NO
503842	GA	G	G	NO
504329	C	CG	CG	NO
504613	C	CT	CT	NO
504849	C	T	T	NO
504915	A	G	G	NO
505750	A	G	G	NO
506279	G	A	A	NO
508191	G	A	A	NO
508207	A	G	G	NO
508601	G	A	A	NO
509061	A	G	G	NO
510847	G	T	T	NO
511716	C	T	T	NO
512778	G	A	A	NO
513162	T	C	C	NO
514986	T	C	C	NO
515729	T	C	C	NO
516447	TGG	T	T	NO
516459	C	T	T	NO
516591	T	C	C	NO
517122	A	G	G	NO
517436	T	C	C	NO
517564	T	C	C	NO
517577	T	C	C	NO
518867	A	G	G	NO
519694	C	A	A	NO
519865	G	A	A	NO
519955	G	A	A	NO
520465	C	T	T	NO
522927	A	G	G	NO
524101	G	A	A	NO
524204	T	C	C	NO
524791	T	C	C	NO
524892	T	C	C	NO
527435	C	A	A	NO
528002	GA	G	G	NO
528024	GAGC	AAGT	AAGT	NO
528045	C	T	T	NO
528093	C	T	T	NO
528135	G	A	.	YES
528460	A	.	G	YES
529285	T	C	C	NO
529651	AG	A	A	NO
530987	T	C	C	NO
531646	G	A	A	NO
532347	C	T	T	NO
532746	A	G	G	NO
533373	C	A	A	NO
535469	G	A	A	NO
535761	A	G	G	NO
535929	C	T	T	NO
536619	C	T	T	NO
536874	C	G	G	NO
537203	T	TTGC	TTGC	NO
537646	T	C	C	NO
538397	A	G	G	NO
538574	A	G	G	NO
539046	T	C	C	NO
539100	A	G	G	NO
540142	G	T	T	NO
540737	C	G	G	NO
541503	T	C	C	NO
541759	A	G	G	NO
543949	T	C	C	NO
544574	T	C	C	NO
545120	C	T	T	NO
545359	C	T	T	NO
545404	C	T	T	NO
546811	C	T	T	NO
546892	GAT	G	G	NO
548602	T	C	C	NO
548871	G	C	C	NO
549607	C	T	T	NO
550462	T	C	C	NO
550890	C	T	T	NO
551707	G	GC	GC	NO
552643	C	G	G	NO
552861	G	T	T	NO
553490	G	A	A	NO
553920	CT	C	C	NO
553927	G	C	C	NO
554500	C	T	T	NO
555316	G	GC	GC	NO
555664	A	G	G	NO
556253	T	C	C	NO
558862	C	T	T	NO
560298	T	C	C	NO
560413	A	G	G	NO
561167	C	A	A	NO
561382	G	A	A	NO
562774	A	G	G	NO
563217	A	G	G	NO
563584	A	G	G	NO
564207	T	C	C	NO
564294	C	T	T	NO
564944	A	G	G	NO
565963	C	T	T	NO
566266	C	T	T	NO
566482	A	G	G	NO
567255	T	TG	TG	NO
569300	T	C	C	NO
569542	G	GCTTGTTTTCCTGGGC	GCTTGTTTTCCTGGGC	NO
573052	G	A	A	NO
573095	G	T	T	NO
574482	C	T	T	NO
575431	G	A	A	NO
576395	G	A	A	NO
577011	T	C	C	NO
577623	T	C	C	NO
578016	C	T	T	NO
579119	G	A	A	NO
579150	T	C	C	NO
580385	G	C	C	NO
580985	T	C	C	NO
581250	A	G	G	NO
581953	T	C	C	NO
582884	G	A	A	NO
583918	T	C	C	NO
584148	C	G	G	NO
584428	C	G	G	NO
584582	C	T	T	NO
585117	C	A	A	NO
585818	G	A	A	NO
586078	A	G	G	NO
586616	C	T	T	NO
587609	T	C	C	NO
587687	T	C	C	NO
588136	T	C	C	NO
589624	T	TGCGGGCTG	TGCGGGCTG	NO
589726	G	A	A	NO
590613	C	A	A	NO
591664	T	C	C	NO
591742	C	G	G	NO
592184	A	G	G	NO
592274	T	G	G	NO
593156	T	C	C	NO
593448	A	G	G	NO
594503	A	G	G	NO
594858	A	G	G	NO
595304	T	C	C	NO
596495	A	C	C	NO
596647	A	G	G	NO
596828	C	A	A	NO
596836	C	T	T	NO
597769	G	A	A	NO
597877	A	C	C	NO
598450	T	C	C	NO
599137	T	C	C	NO
599755	T	G	G	NO
600299	T	G	G	NO
601142	T	C	C	NO
602213	C	T	T	NO
602644	A	G	G	NO
603385	C	T	T	NO
603522	A	G	G	NO
605123	T	C	C	NO
605270	C	A	A	NO
605522	G	T	T	NO
606190	C	T	T	NO
606429	G	A	A	NO
606823	T	C	C	NO
607425	A	G	G	NO
607774	A	G	G	NO
608563	G	C	C	NO
611352	G	A	A	NO
611637	C	T	T	NO
611802	G	A	A	NO
612007	T	C	C	NO
612792	G	C	C	NO
613253	A	C	C	NO
613487	C	T	T	NO
614882	T	C	C	NO
616191	T	C	C	NO
618334	T	C	C	NO
619189	A	G	G	NO
619417	G	T	T	NO
620334	G	A	A	NO
620628	A	T	T	NO
621831	A	G	G	NO
622357	A	C	C	NO
623044	C	T	T	NO
623092	C	T	T	NO
623610	A	C	C	NO
624537	A	G	G	NO
626473	AG	A	A	NO
626977	A	G	G	NO
627307	G	A	A	NO
628321	C	T	T	NO
629079	A	GG	GG	NO
630860	A	G	G	NO
631035	G	A	A	NO
631049	G	A	A	NO
631588	ACCATGGAC	GCCGCTGAT	GCCGCTGAT	NO
632135	A	G	G	NO
632295	T	C	C	NO
632409	A	T	T	NO
633244	G	A	A	NO
633735	A	G	G	NO
634733	TG	T	T	NO
635378	T	C	C	NO
636789	A	G	G	NO
637373	C	T	T	NO
637505	T	C	C	NO
637629	G	A	A	NO
637743	C	T	T	NO
638420	T	C	C	NO
639568	C	.	T	YES
640701	A	T	T	NO
640788	A	C	C	NO
640978	T	C	C	NO
641246	C	T	T	NO
641511	T	C	C	NO
642031	T	C	C	NO
642503	T	C	C	NO
644120	A	G	G	NO
645113	G	T	T	NO
645635	G	A	A	NO
645729	C	T	T	NO
646040	T	C	C	NO
646623	TA	T	T	NO
648198	A	C	C	NO
648250	G	A	A	NO
649024	T	G	G	NO
649562	C	CGCCGGAAAGCCGCGATGGACTGGTCATCGAACTGATTCTGCGTGATCTCCACACCCT	CGCCGGAAAGCCGCGATGGACTGGTCATCGAACTGATTCTGCGTGATCTCCACACCCT	NO
649764	A	G	G	NO
649919	C	T	T	NO
650856	A	G	G	NO
652652	TGTTGCA	CGTCGCG	CGTCGCG	NO
653313	A	G	G	NO
653716	C	G	G	NO
655577	T	C	C	NO
656723	C	T	T	NO
657518	T	C	C	NO
659605	G	A	A	NO
660143	G	A	A	NO
660644	T	G	G	NO
661418	A	G	G	NO
663911	C	T	T	NO
664326	T	C	C	NO
664948	G	A	A	NO
665568	C	CGGGG	.	YES
665586	T	C	C	NO
666424	T	G	G	NO
667063	A	G	G	NO
668756	G	A	A	NO
669746	G	A	A	NO
670462	T	C	C	NO
671611	T	TCCAGCCCTTTCTCTTAG	TCCAGCCCTTTCTCTTAG	NO
671762	C	T	T	NO
671950	T	C	C	NO
672092	C	T	T	NO
672548	T	G	G	NO
672749	T	C	C	NO
673103	T	C	C	NO
675148	A	G	G	NO
675422	G	A	A	NO
675543	G	A	A	NO
677234	A	G	G	NO
678348	A	G	G	NO
678427	G	A	A	NO
679299	A	G	G	NO
679704	C	T	T	NO
680987	G	A	A	NO
682038	A	T	T	NO
682101	T	C	C	NO
682509	GT	G	G	NO
683245	G	A	A	NO
685033	G	A	A	NO
685459	C	T	T	NO
685572	T	G	G	NO
686679	G	A	A	NO
686911	T	C	C	NO
687435	A	T	T	NO
687516	G	A	A	NO
687536	C	G	G	NO
688826	G	C	C	NO
691382	GT	AG	AG	NO
693704	C	A	A	NO
694054	A	G	G	NO
694180	C	T	T	NO
694272	C	T	T	NO
695388	A	G	G	NO
696536	T	C	C	NO
696786	T	C	C	NO
697085	G	A	A	NO
698300	T	C	C	NO
699621	C	G	G	NO
699803	C	T	T	NO
699977	T	C	C	NO
700099	A	C	C	NO
700108	A	G	G	NO
700647	C	T	T	NO
700739	T	C	C	NO
701064	G	A	A	NO
701244	A	G	G	NO
701288	A	C	C	NO
703693	G	A	A	NO
703766	T	C	C	NO
703829	G	A	A	NO
705199	C	T	T	NO
705961	G	T	T	NO
706083	AG	A	A	NO
707453	T	C	C	NO
709131	C	T	T	NO
712177	C	T	T	NO
712518	C	T	T	NO
715151	C	T	T	NO
715447	C	T	T	NO
716556	T	C	C	NO
717168	A	C	C	NO
717549	A	G	G	NO
718850	A	G	G	NO
719096	A	G	G	NO
723482	T	C	C	NO
723598	A	G	G	NO
723980	T	C	C	NO
724492	C	T	T	NO
724506	T	G	G	NO
725837	T	G	G	NO
725943	C	T	T	NO
727675	C	A	A	NO
727795	A	G	G	NO
727870	A	T	T	NO
728535	C	T	T	NO
729322	G	T	T	NO
730060	C	T	T	NO
730626	T	A	A	NO
731341	G	A	A	NO
734151	G	A	A	NO
735125	G	A	A	NO
735458	T	A	A	NO
736269	TTAGGGGAATAGGGGAATAGGGGAA	T	T	NO
736376	TTCCCTTACTCCCTTAC	T	T	NO
736580	G	T	T	NO
736865	A	G	G	NO
737511	A	G	G	NO
737546	G	A	A	NO
739169	T	C	C	NO
739635	C	CACCGGGCTTTTTGACTTT	CACCGGGCTTTTTGACTTT	NO
739802	G	A	A	NO
740038	T	C	C	NO
740881	A	G	G	NO
740968	C	T	T	NO
744524	C	A	A	NO
746647	A	G	G	NO
747599	C	T	T	NO
748545	C	T	T	NO
748857	T	C	C	NO
749005	A	C	C	NO
749472	C	T	T	NO
749756	T	C	C	NO
750647	G	A	A	NO
750946	A	G	G	NO
751529	T	C	C	NO
752013	A	G	G	NO
752520	C	A	A	NO
754389	T	C	C	NO
754505	T	G	G	NO
755458	C	T	T	NO
756783	T	C	C	NO
756796	C	T	T	NO
760508	G	A	A	NO
760624	A	G	G	NO
761205	C	T	T	NO
761851	A	G	G	NO
762974	A	G	G	NO
763018	G	A	A	NO
763396	A	C	C	NO
764241	A	G	G	NO
765685	C	T	T	NO
765969	C	T	T	NO
766271	C	T	T	NO
766644	A	G	G	NO
767353	T	G	G	NO
768165	T	C	C	NO
768574	C	T	T	NO
769182	A	G	G	NO
770098	C	T	T	NO
771232	T	C	C	NO
773362	T	C	C	NO
773610	G	A	A	NO
773723	T	C	C	NO
773975	C	T	T	NO
775046	CG	C	C	NO
775168	CCGGTTCGGGCGGTGAGGCCTGTTATAATCTGGG	C	C	NO
775936	C	T	T	NO
777011	A	G	G	NO
777151	G	A	A	NO
777592	C	T	T	NO
777767	A	G	G	NO
777838	C	CG	CG	NO
778642	A	G	G	NO
779459	A	G	G	NO
779647	T	C	C	NO
779689	C	T	T	NO
780725	G	A	A	NO
781957	T	C	C	NO
782369	C	T	T	NO
783066	T	C	C	NO
783159	A	G	G	NO
783352	T	C	C	NO
783480	T	C	C	NO
785160	A	C	C	NO
786477	C	CGA	CGA	NO
786950	T	G	G	NO
786993	A	G	G	NO
787563	A	G	G	NO
789398	A	G	G	NO
789603	A	G	G	NO
790512	T	C	C	NO
790853	T	C	C	NO
790998	T	C	C	NO
791173	T	C	C	NO
791618	T	C	C	NO
791972	A	G	G	NO
793273	A	G	G	NO
793634	C	T	T	NO
793716	G	A	A	NO
794524	T	C	C	NO
795094	G	A	A	NO
795268	C	T	T	NO
795446	T	C	C	NO
796808	C	T	T	NO
796950	G	T	T	NO
797733	C	T	T	NO
797902	CA	C	C	NO
798627	G	A	A	NO
798874	A	C	C	NO
799635	T	C	C	NO
799905	T	C	C	NO
799928	C	T	T	NO
801434	T	C	C	NO
802184	T	C	C	NO
804321	C	G	G	NO
804717	A	G	G	NO
805254	T	C	C	NO
805489	C	T	T	NO
805739	G	A	A	NO
805852	T	C	C	NO
807497	T	C	C	NO
807515	A	G	G	NO
807845	G	A	A	NO
807856	T	C	C	NO
807949	T	C	C	NO
808669	T	C	C	NO
808918	GA	G	G	NO
809149	G	A	A	NO
811140	G	C	C	NO
811801	C	T	T	NO
812138	T	C	C	NO
812871	G	A	A	NO
813142	G	C	C	NO
813394	T	C	C	NO
813585	G	C	C	NO
814548	C	T	T	NO
815265	A	G	G	NO
817334	A	G	G	NO
818661	G	A	A	NO
818781	A	G	G	NO
819490	C	T	T	NO
819495	T	C	C	NO
820083	C	G	G	NO
820420	G	A	A	NO
820650	A	C	C	NO
823481	A	G	G	NO
824695	A	G	G	NO
825060	T	C	C	NO
827625	A	G	G	NO
828214	A	G	G	NO
829409	A	G	G	NO
830640	A	G	G	NO
831093	G	GC	GC	NO
831164	G	A	A	NO
831194	T	C	C	NO
831254	T	C	C	NO
831467	A	T	T	NO
831782	G	A	A	NO
832518	G	A	A	NO
832665	T	C	C	NO
833072	C	A	A	NO
833753	T	G	G	NO
834654	G	A	A	NO
836517	C	T	T	NO
836524	CA	C	C	NO
838353	T	C	C	NO
838830	G	A	A	NO
839721	A	G	G	NO
840729	G	A	A	NO
841918	G	A	A	NO
842708	G	A	A	NO
843240	A	G	G	NO
843448	T	C	C	NO
845193	A	G	G	NO
846628	C	T	T	NO
849453	A	G	G	NO
849890	C	T	T	NO
850078	A	T	T	NO
850097	C	T	T	NO
850608	C	CACAGAATGACAGGCTGGAACAGAATGATTGGTCAGA	CACAGAATGACAGGCTGGAACAGAATGATTGGTCAGA	NO
851117	C	G	G	NO
851635	T	C	C	NO
851828	C	G	G	NO
852240	G	A	A	NO
852480	C	T	T	NO
852789	T	C	C	NO
854025	C	CGACGAG	CGACGAG	NO
854150	C	T	T	NO
854395	T	C	C	NO
854526	T	G	G	NO
855603	A	G	G	NO
856600	C	T	T	NO
857630	A	G	G	NO
858919	A	G	G	NO
859057	TAGTGTCTTA	T	T	NO
860837	CT	C	C	NO
860978	A	G	G	NO
863432	G	A	A	NO
865766	A	G	G	NO
866279	T	G	G	NO
866443	G	A	A	NO
869082	T	G	G	NO
869752	A	G	G	NO
870561	T	C	C	NO
870994	T	C	C	NO
871046	C	T	T	NO
871102	G	A	A	NO
871761	T	C	C	NO
872176	T	C	C	NO
872399	G	A	A	NO
872715	A	G	G	NO
872931	CGCCGAAGAAGAAG	C	C	NO
873026	GT	G	G	NO
873204	A	C	C	NO
873747	T	C	C	NO
874024	T	C	C	NO
875175	C	T	T	NO
875273	G	A	A	NO
876611	A	G	G	NO
876733	C	T	T	NO
876754	G	A	A	NO
876788	G	C	C	NO
876845	G	A	A	NO
876900	C	T	T	NO
877001	CG	C	C	NO
877272	G	A	A	NO
878801	G	A	A	NO
878912	G	A	A	NO
880076	A	G	G	NO
880530	C	T	T	NO
880586	C	T	T	NO
880935	A	G	G	NO
882519	T	C	C	NO
882611	G	A	A	NO
883142	G	A	A	NO
883592	T	C	C	NO
883797	G	A	A	NO
885248	T	C	C	NO
885395	T	C	C	NO
885528	G	A	A	NO
885798	G	A	A	NO
886369	A	C	C	NO
887069	G	A	A	NO
887778	T	C	C	NO
888166	T	G	G	NO
888483	C	G	G	NO
888909	A	G	G	NO
889648	A	G	G	NO
891175	T	C	C	NO
892210	C	T	T	NO
892220	A	T	T	NO
892237	CAT	TAC	TAC	NO
892262	G	A	A	NO
892276	T	G	G	NO
893028	A	G	G	NO
893044	C	G	G	NO
894112	A	G	G	NO
894149	G	A	A	NO
894854	T	G	G	NO
895540	C	T	T	NO
895601	A	G	G	NO
895647	T	G	G	NO
895657	C	T	T	NO
896020	C	G	G	NO
897112	C	T	T	NO
898837	C	T	T	NO
899158	C	T	T	NO
899445	T	C	C	NO
900261	T	G	G	NO
901630	A	G	G	NO
901989	T	C	C	NO
903832	A	G	G	NO
904434	G	A	A	NO
905568	C	T	T	NO
905880	A	G	G	NO
906340	T	C	C	NO
908817	C	T	T	NO
909072	G	A	A	NO
910106	C	T	T	NO
910444	A	G	G	NO
911394	T	A	A	NO
912477	A	G	G	NO
913217	G	A	A	NO
914807	G	A	A	NO
915001	C	T	T	NO
915250	A	AG	AG	NO
916419	C	T	T	NO
916992	T	C	C	NO
917032	G	A	A	NO
917063	A	G	G	NO
917172	A	G	G	NO
918178	T	C	C	NO
918453	A	G	G	NO
918742	A	T	T	NO
918914	A	G	G	NO
919040	A	G	G	NO
920175	G	T	T	NO
920884	C	T	T	NO
921571	T	C	C	NO
921610	T	C	C	NO
922139	G	A	A	NO
922221	G	A	A	NO
922561	T	C	C	NO
924049	C	T	T	NO
924365	A	G	G	NO
927755	G	A	A	NO
928818	A	G	G	NO
928997	G	A	A	NO
929119	T	G	G	NO
929483	G	T	T	NO
929751	C	G	G	NO
931167	T	C	C	NO
931502	C	T	T	NO
931671	T	C	C	NO
932265	T	G	G	NO
932275	CGCT	TGCG	TGCG	NO
932422	C	T	T	NO
932657	G	A	A	NO
933236	G	A	A	NO
933840	A	G	G	NO
933851	C	T	T	NO
935287	A	G	G	NO
935319	A	C	C	NO
935389	G	A	A	NO
936757	C	T	T	NO
937582	C	T	T	NO
938716	T	C	C	NO
938983	A	G	G	NO
940702	G	A	A	NO
941275	A	G	G	NO
943051	G	A	A	NO
943242	G	A	A	NO
943838	T	C	C	NO
944294	T	C	C	NO
944372	AAAT	GAAA	GAAA	NO
944452	A	T	T	NO
944469	CAT	TAC	TAC	NO
944494	G	A	A	NO
944508	T	G	G	NO
945231	G	A	A	NO
945260	A	G	G	NO
945493	C	T	T	NO
945535	T	C	C	NO
946441	T	C	C	NO
948199	G	C	C	NO
948909	C	A	A	NO
949427	T	C	C	NO
949451	G	A	A	NO
949745	TT	GG	GG	NO
949938	A	G	G	NO
950289	T	C	C	NO
951754	A	G	G	NO
952870	T	C	C	NO
953365	T	A	A	NO
956618	G	A	A	NO
956806	T	C	C	NO
957318	G	A	A	NO
959046	G	A	A	NO
959250	A	G	G	NO
959664	A	G	G	NO
959730	G	A	A	NO
959930	T	C	C	NO
960347	T	TTTGACCTTCAAGAATTCCGC	TTTGACCTTCAAGAATTCCGC	NO
960534	G	A	A	NO
961926	C	A	A	NO
962225	T	C	C	NO
963033	G	A	A	NO
963811	A	G	G	NO
964887	G	C	C	NO
967994	A	C	C	NO
969277	T	C	C	NO
969996	C	T	T	NO
972854	A	C	C	NO
974008	G	A	A	NO
974949	G	A	A	NO
975414	A	G	G	NO
975852	G	C	C	NO
976200	G	A	A	NO
976205	T	A	A	NO
976512	T	TA	TA	NO
976563	C	A	A	NO
976890	G	A	A	NO
978605	C	T	T	NO
979871	G	C	C	NO
980011	A	G	G	NO
980146	G	A	A	NO
980971	T	C	C	NO
981162	A	C	C	NO
981206	A	G	G	NO
981325	T	C	C	NO
981512	C	T	T	NO
981662	A	G	G	NO
981989	G	A	A	NO
982331	C	A	A	NO
982582	T	C	C	NO
983603	A	G	G	NO
984424	C	T	T	NO
984813	C	T	T	NO
985090	T	C	C	NO
986059	A	G	G	NO
987179	A	G	G	NO
987210	G	A	A	NO
987310	G	A	A	NO
988667	C	T	T	NO
988783	T	C	C	NO
989686	C	G	G	NO
989911	T	C	C	NO
990923	A	G	G	NO
992195	T	C	C	NO
992319	T	C	C	NO
992540	G	A	A	NO
992655	A	G	G	NO
993004	A	G	G	NO
993613	C	T	T	NO
993675	A	AG	AG	NO
994440	T	C	C	NO
994494	T	C	C	NO
994950	C	T	T	NO
994979	C	T	T	NO
995584	T	C	C	NO
996281	G	A	A	NO
996519	AC	GT	GT	NO
998654	A	G	G	NO
999626	G	A	A	NO
1000340	AG	A	A	NO
1000814	T	C	C	NO
1001232	T	G	G	NO
1001541	C	T	T	NO
1002596	G	GT	GT	NO
1002817	A	G	G	NO
1002882	T	A	A	NO
1003420	A	G	G	NO
1003597	G	A	A	NO
1005468	A	G	G	NO
1005747	T	C	C	NO
1006038	T	C	C	NO
1006499	T	G	G	NO
1006859	T	C	C	NO
1007807	T	C	C	NO
1007866	C	T	T	NO
1008496	A	G	G	NO
1009903	CCTTGACCGTAT	C	C	NO
1012059	T	G	G	NO
1012549	G	A	A	NO
1013355	T	C	C	NO
1014617	T	C	C	NO
1014657	T	C	C	NO
1015137	C	T	T	NO
1017513	G	A	A	NO
1017722	T	C	C	NO
1018164	T	G	G	NO
1019026	T	C	C	NO
1019257	G	A	A	NO
1020107	T	C	C	NO
1020311	C	G	G	NO
1020499	T	C	C	NO
1020786	C	CCT	CCT	NO
1020899	C	T	T	NO
1021575	T	C	C	NO
1022095	T	G	G	NO
1022119	T	C	C	NO
1025050	A	G	G	NO
1026553	A	G	G	NO
1026976	G	A	A	NO
1029995	G	A	A	NO
1030947	A	G	G	NO
1032091	G	A	A	NO
1032469	C	G	G	NO
1034117	C	T	T	NO
1034968	A	G	G	NO
1035458	C	T	T	NO
1036290	C	G	G	NO
1037092	G	A	A	NO
1038678	T	C	C	NO
1040515	A	G	G	NO
1043240	T	C	C	NO
1043250	A	G	G	NO
1043622	T	A	A	NO
1043707	A	G	G	NO
1044197	A	G	G	NO
1044351	A	G	G	NO
1045442	T	C	C	NO
1046087	G	C	C	NO
1046170	A	G	G	NO
1046684	T	C	C	NO
1047126	T	C	C	NO
1047825	AC	A	A	NO
1049000	A	C	C	NO
1049403	G	A	A	NO
1049558	G	C	C	NO
1050006	T	C	C	NO
1050187	C	T	T	NO
1050369	A	G	G	NO
1050390	T	C	C	NO
1050643	CT	C	C	NO
1055230	T	G	G	NO
1055255	GACGACCTGAGTT	TACCGTTCCTGTC	TACCGTTCCTGTC	NO
1056315	A	G	G	NO
1057192	G	A	A	NO
1058612	G	A	A	NO
1059411	A	G	G	NO
1059690	A	C	C	NO
1059786	T	C	C	NO
1059895	A	G	G	NO
1060014	A	G	G	NO
1060667	A	C	C	NO
1060707	A	G	G	NO
1060901	A	G	G	NO
1060911	A	G	G	NO
1061582	A	G	G	NO
1062355	A	G	G	NO
1062709	G	A	A	NO
1063411	G	A	A	NO
1065013	A	C	C	NO
1066226	C	T	T	NO
1066510	G	A	A	NO
1067784	C	T	T	NO
1068799	G	A	A	NO
1069515	C	T	T	NO
1070352	A	G	G	NO
1070992	A	G	G	NO
1072418	G	C	C	NO
1072989	G	A	A	NO
1073303	A	G	G	NO
1073574	C	T	T	NO
1073745	G	A	A	NO
1073907	C	G	G	NO
1074239	A	G	G	NO
1075574	G	A	A	NO
1075728	C	CAAAGCTTCACGCTG	CAAAGCTTCACGCTG	NO
1075830	G	GC	GC	NO
1078819	A	C	C	NO
1079168	C	T	T	NO
1079610	T	C	C	NO
1079755	C	T	T	NO
1080498	T	TC	TC	NO
1080834	A	G	G	NO
1080896	T	C	C	NO
1081195	T	C	C	NO
1081669	T	G	G	NO
1082493	C	T	T	NO
1083887	T	C	C	NO
1083914	G	C	C	NO
1084148	T	C	C	NO
1084185	C	A	A	NO
1085339	C	G	G	NO
1085651	A	G	G	NO
1086253	G	A	A	NO
1086493	T	C	C	NO
1086700	C	T	T	NO
1089210	G	A	A	NO
1089618	C	T	T	NO
1090104	T	C	C	NO
1091092	G	C	C	NO
1091586	C	T	T	NO
1093861	T	C	C	NO
1094309	T	C	C	NO
1094408	G	A	A	NO
1096717	C	T	T	NO
1097255	C	T	T	NO
1097498	T	TTC	TTC	NO
1097605	T	TCGGCGCGCCTGGCAAGCTC	TCGGCGCGCCTGGCAAGCTC	NO
1097779	A	G	G	NO
1098683	C	T	T	NO
1099175	T	C	C	NO
1099957	A	G	G	NO
1100181	G	T	T	NO
1100296	T	C	C	NO
1102662	A	T	T	NO
1104482	T	C	C	NO
1104911	T	C	C	NO
1105817	G	C	C	NO
1105941	A	C	C	NO
1107462	A	G	G	NO
1107839	T	C	C	NO
1108056	A	G	G	NO
1108515	T	C	C	NO
1108628	C	T	T	NO
1108886	C	T	T	NO
1109474	G	A	A	NO
1110691	A	G	G	NO
1111841	T	C	C	NO
1112344	T	C	C	NO
1112709	G	C	C	NO
1113211	T	C	C	NO
1113547	T	C	C	NO
1113836	C	T	T	NO
1113928	A	G	G	NO
1115229	T	C	C	NO
1115935	A	G	G	NO
1116261	G	A	A	NO
1118108	T	C	C	NO
1118172	C	T	T	NO
1118809	G	A	A	NO
1118833	AA	GG	GG	NO
1119079	T	C	C	NO
1119529	G	A	A	NO
1119613	C	T	T	NO
1120202	C	T	T	NO
1120634	A	G	G	NO
1121866	G	A	A	NO
1124118	C	G	G	NO
1124822	AG	A	A	NO
1125009	T	C	C	NO
1126309	C	T	T	NO
1126317	G	A	A	NO
1126397	T	C	C	NO
1127235	G	A	A	NO
1127316	A	G	G	NO
1130154	C	T	T	NO
1130788	T	C	C	NO
1133852	A	G	G	NO
1135345	C	T	T	NO
1135631	A	G	G	NO
1135800	G	A	A	NO
1138241	T	C	C	NO
1139124	T	C	C	NO
1139673	AC	CT	CT	NO
1141931	C	T	T	NO
1142609	A	G	G	NO
1142760	A	G	G	NO
1143012	CA	C	C	NO
1143417	C	T	T	NO
1143751	C	CATGCAG	CATGCAG	NO
1145714	A	G	G	NO
1146022	T	C	C	NO
1146377	A	C	C	NO
1146617	C	T	T	NO
1147051	AT	A	A	NO
1147494	G	A	A	NO
1148211	A	G	G	NO
1150552	C	T	T	NO
1151365	G	A	A	NO
1151416	C	T	T	NO
1151552	G	A	A	NO
1151712	T	C	C	NO
1153024	CCCTTGACCGCAAGAGAAGCAGCCGTAACGG	C	C	NO
1154509	T	A	A	NO
1154726	C	T	T	NO
1156326	A	G	G	NO
1156700	G	A	A	NO
1157285	G	C	C	NO
1157415	C	T	T	NO
1157596	C	T	T	NO
1158285	C	T	T	NO
1158719	T	C	C	YES
1158827	A	AAG	AAG	NO
1159046	GGTTT	AGTTC	AGTTC	NO
1159496	G	A	A	NO
1159981	A	G	G	NO
1160580	C	T	T	NO
1160640	A	G	G	NO
1161179	T	C	C	NO
1161313	T	C	C	NO
1161337	C	T	T	NO
1161842	CT	C	C	NO
1161876	A	G	G	NO
1162013	A	G	G	NO
1163870	G	A	A	NO
1164882	A	G	G	NO
1165203	G	A	A	NO
1165520	A	G	G	NO
1166037	A	G	G	NO
1167400	T	A	A	NO
1170394	A	G	G	NO
1170414	T	C	C	NO
1171002	T	C	C	NO
1171339	G	A	A	NO
1173427	A	C	C	NO
1174124	G	A	A	NO
1175014	T	C	C	NO
1176312	A	G	G	NO
1182889	T	C	C	NO
1183173	C	T	T	NO
1184796	CC	TT	TT	NO
1186975	G	T	T	NO
1188166	A	G	G	NO
1191807	C	T	T	NO
1192661	T	C	C	NO
1195525	T	A	A	NO
1198182	A	G	G	NO
1198824	G	A	A	NO
1200222	C	T	T	NO
1202202	A	G	G	NO
1202220	A	G	G	NO
1203089	T	C	C	NO
1203198	A	G	G	NO
1207493	C	T	T	NO
1209885	T	C	C	NO
1210837	A	G	G	NO
1211063	G	A	A	NO
1212229	A	G	G	NO
1213628	G	A	A	NO
1214713	T	C	C	NO
1215126	T	C	C	NO
1215327	C	T	T	NO
1216621	G	A	A	NO
1216945	G	A	A	NO
1216961	G	A	A	NO
1217667	G	A	A	NO
1218153	G	A	A	NO
1218324	T	TC	TC	NO
1218700	G	A	A	NO
1218841	G	A	A	NO
1219907	A	G	G	NO
1221590	GA	CAT	CAT	NO
1222172	G	T	T	NO
1222815	C	T	T	NO
1223011	G	T	T	NO
1224211	C	T	T	NO
1225403	T	C	C	NO
1225893	A	G	G	NO
1226518	C	T	T	NO
1226688	G	A	A	NO
1226994	T	C	C	NO
1229110	T	C	C	NO
1229327	G	A	A	NO
1229497	C	A	A	NO
1229826	A	G	G	NO
1229914	T	G	G	NO
1232232	C	T	T	NO
1233381	CTGGT	TTGGC	TTGGC	NO
1234504	G	A	.	YES
1235383	T	C	C	NO
1236616	G	T	T	NO
1236842	A	G	G	NO
1237780	T	C	C	NO
1240442	C	T	T	NO
1240585	A	G	G	NO
1241410	A	C	C	NO
1241494	A	G	G	NO
1241872	T	C	C	NO
1241989	GA	G	G	NO
1242052	C	T	T	NO
1244815	A	G	G	NO
1245098	C	T	T	NO
1245381	A	G	G	NO
1245444	C	T	T	NO
1246396	T	A	A	NO
1249535	T	A	A	NO
1249928	T	C	C	NO
1251896	G	A	A	NO
1252183	TC	T	T	NO
1253510	C	T	T	NO
1253935	A	G	G	NO
1254496	A	G	G	NO
1254502	T	C	C	NO
1254985	C	G	G	NO
1255170	C	T	T	NO
1255217	A	G	G	NO
1255786	G	C	C	NO
1256685	T	C	C	NO
1257408	C	T	T	NO
1257634	C	T	T	NO
1258277	G	A	A	NO
1258761	A	C	C	NO
1258814	G	A	A	NO
1260299	C	A	A	NO
1260378	T	C	C	NO
1260920	A	G	G	NO
1261328	G	A	A	NO
1261464	G	A	A	NO
1262723	A	G	G	NO
1264439	A	G	G	NO
1264727	A	G	G	NO
1265544	G	A	A	NO
1266659	T	C	C	NO
1266888	G	A	A	NO
1268354	C	CCATGATGGGCTT	CCATGATGGGCTT	NO
1268435	C	T	T	NO
1268687	G	A	A	NO
1269226	A	C	C	NO
1269571	G	A	A	NO
1269698	G	A	A	NO
1270567	C	T	T	NO
1270598	T	C	C	NO
1270736	T	C	C	NO
1271549	G	C	C	NO
1272064	C	T	T	NO
1272521	G	A	A	NO
1272764	A	G	G	NO
1274326	C	T	T	NO
1274390	G	A	A	NO
1274473	C	T	T	NO
1274519	T	C	C	NO
1274900	A	G	G	NO
1275425	TC	G	G	NO
1275505	C	T	T	NO
1275779	T	C	C	NO
1276409	G	T	T	NO
1277169	C	T	T	NO
1277802	T	C	C	NO
1278612	G	T	T	NO
1279534	A	G	G	NO
1280588	C	T	T	NO
1281392	A	G	G	NO
1282072	A	C	C	NO
1282097	G	C	C	NO
1282158	A	T	T	NO
1282864	A	AT	AT	NO
1282981	A	G	G	NO
1282987	A	C	C	NO
1284149	C	T	T	NO
1284507	T	G	G	NO
1286076	G	A	A	NO
1288316	T	C	C	NO
1289061	A	G	G	NO
1290244	A	T	T	NO
1290315	G	A	A	NO
1290444	C	T	T	NO
1290818	G	A	A	NO
1292050	A	G	G	NO
1293715	A	T	T	NO
1293841	A	AT	AT	NO
1294958	A	G	G	NO
1295029	C	T	T	NO
1295633	AG	A	A	NO
1295958	A	G	G	NO
1296116	A	G	G	NO
1296636	G	C	C	NO
1296920	A	G	G	NO
1297101	A	G	G	NO
1297655	A	C	C	NO
1298210	A	G	G	NO
1298900	G	A	A	NO
1299068	AAAAGCAATGGCGCGCGCCACTTCCGCCGGGTCGAGAAGCCGCCCGAAAGGTTGCGTCTTTACGGCTTCCTCCAGCCAGTTTGCCGGTGCAC	A	A	NO
1301049	A	G	G	NO
1301421	ACCATAGACCCAATGGAAAGATCGAACTCGCCGCCGATCAT	A	A	NO
1301758	A	G	G	NO
1301895	T	C	C	NO
1302760	G	A	A	NO
1304739	T	C	C	NO
1304817	T	C	C	NO
1305351	G	A	A	NO
1305511	C	T	T	NO
1308937	T	C	C	NO
1309278	G	A	A	NO
1310675	C	T	T	NO
1311231	G	A	A	NO
1311805	T	A	A	NO
1312762	C	G	G	NO
1312774	C	G	G	NO
1313381	T	A	A	NO
1313433	T	C	C	NO
1314015	G	A	A	NO
1314888	A	T	T	NO
1315383	GA	G	G	NO
1315479	A	G	G	NO
1317623	T	G	G	NO
1317827	T	C	C	NO
1318190	A	G	G	NO
1318503	C	G	G	NO
1318569	T	C	C	NO
1319691	G	A	A	NO
1319866	A	G	G	NO
1321007	T	C	C	NO
1321360	T	C	C	NO
1323140	CGTG	C	C	NO
1323410	G	T	T	NO
1325067	T	C	C	NO
1326639	A	G	G	NO
1326755	T	C	C	NO
1327110	A	G	G	NO
1327728	A	G	G	NO
1327861	T	C	C	NO
1327977	T	C	C	NO
1329417	C	G	G	NO
1331567	G	C	C	NO
1331615	C	G	G	NO
1332064	C	T	T	NO
1332100	G	A	A	NO
1332379	T	TTCCTC	TTCCTC	NO
1332560	G	T	T	NO
1332721	G	A	A	NO
1332994	A	G	G	NO
1333781	G	GT	GT	NO
1333981	A	G	G	NO
1335040	G	GGAAGTCTCCTCAATTAGACTATCCGCCTCTTGCAGCGGAACTTGTAATAGC	.	YES
1336536	A	G	G	NO
1336757	G	T	T	NO
1336993	G	A	A	NO
1337055	G	A	A	NO
1337572	A	G	G	NO
1339951	T	C	C	NO
1340026	C	T	T	NO
1343018	C	T	T	NO
1343747	T	C	C	NO
1344329	G	A	A	NO
1345735	C	T	T	NO
1345812	A	G	G	NO
1346220	A	G	G	NO
1346611	T	C	C	NO
1346786	A	G	G	NO
1347820	T	A	A	NO
1348010	T	C	C	NO
1348698	G	A	A	NO
1348782	C	T	T	NO
1349406	A	G	G	NO
1350000	G	A	A	NO
1350408	C	T	T	NO
1351608	G	C	C	NO
1351991	G	A	A	NO
1352146	G	A	A	NO
1352288	T	TCGCCGC	TCGCCGC	NO
1352329	G	A	A	NO
1352416	G	A	A	NO
1353229	A	G	G	NO
1353730	G	A	A	NO
1353794	T	G	G	NO
1353832	G	A	A	NO
1353841	A	G	G	NO
1354649	T	G	G	NO
1355210	A	G	G	NO
1355378	A	C	C	NO
1355597	A	G	G	NO
1357197	T	C	C	NO
1357232	T	C	C	NO
1359216	C	T	T	NO
1359352	A	G	G	NO
1360367	G	A	A	NO
1361174	A	G	G	NO
1361309	T	C	C	NO
1361902	C	A	A	NO
1362512	T	C	C	NO
1362629	G	A	A	NO
1363178	T	G	G	NO
1363967	T	C	C	NO
[truncated: 2,957 more rows]

## Sheet: snippy-Summary
Software snippy 4.6.0
	ERR3799635	ERR3799636
ReferenceSize	3315163	3315163
Variant-COMPLEX	74	87
Variant-DEL	178	175
Variant-INS	150	148
Variant-MNP	21	10
Variant-SNP	4520	4523
VariantTotal	4943	4943

## Sheet: QUAST_statistics
All statistics are based on contigs of size >= 500 bp, unless otherwise noted (e.g., "# contigs (>= 0 bp)" and "Total length (>= 0 bp)" include all contigs).
Alignment-based statistics	ERR3799635_Unicycler	ERR3799636_Unicycler
Genome fraction (%)	99.317	99.32
Duplication ratio	1	1
Largest alignment	230093	230093
Total aligned length	3273609	3273680
NG50	102774	104276
NG90	27520	26795
auNG	108236	116631
NA50	97156	102769
NA90	26795	22244
auNA	99348	102840
NGA50	97156	102769
NGA90	27520	26368
auNGA	100012	103528
LG50	12	11
LG90	33	32
LA50	13	12
LA90	36	36
LGA50	13	12
LGA90	35	35
Misassemblies
# misassemblies	3	3
# relocations	3	3
# translocations	0	0
# inversions	0	0
# misassembled contigs	3	3
Misassembled contigs length	412759	495966
# local misassemblies	11	11
# scaffold gap ext. mis.	0	0
# scaffold gap loc. mis.	0	0
# unaligned mis. contigs	0	0
Unaligned
# fully unaligned contigs	6	6
Fully unaligned length	45552	45552
# partially unaligned contigs	3	3
Partially unaligned length	16509	16509
Per base quality
# mismatches per 100 kbp	146.29	146.44
# mismatches	4789	4794
# indels per 100 kbp	12.28	12.37
# indels	402	405
# indels (<= 5 bp)	267	268
# indels (> 5 bp)	135	137
Indels length	6062	6151
# N's per 100 kbp	0	0
# N's	0	0
Statistics without reference
# contigs	79	79
# contigs (>= 0 bp)	104	103
# contigs (>= 1000 bp)	73	73
Largest contig	230209	252902
Total length	3337307	3337338
Total length (>= 0 bp)	3342377	3342420
Total length (>= 1000 bp)	3332854	3332885
N50	102774	104276
N90	27520	26599
auN	107518	115856
L50	12	11
L90	33	33
GC (%)	57.26	57.26
Similarity statistics
# similar correct contigs	0	0
# similar misassembled blocks	0	0
